# Supplementary material for: Genomic Characterization and Antimicrobial Resistance Profile of Streptococcus uberis Strains Isolated from Cows with Mastitis from Northwestern Spain
Source: Antibiotics (Basel). 2025 Oct 23;14(11):1059. doi: 10.3390/antibiotics14111059 (PMC12649216; doi:10.3390/antibiotics14111059)
Supplement: Supplementary file 1 [file antibiotics-14-01059-s001.zip]

Archive with 6 entries (5 files):
- antibiotics-3895307-supplementary/
- antibiotics-3895307-supplementary/Supplementary File S1.pdf
- antibiotics-3895307-supplementary/Supplementary File S2.pdf
- antibiotics-3895307-supplementary/Supplementary File S3.pdf
- antibiotics-3895307-supplementary/Supplementary File S4.pdf
- antibiotics-3895307-supplementary/Supplementary File S5.pdf
